# Supplementary material for: The liver regulates ectopic calcification in Abcc6-deficient models of pseudoxanthoma elasticum
Source: J Clin Invest. 2026 Mar 10;136(9):e193499. doi: 10.1172/JCI193499 (PMC13132379; doi:10.1172/JCI193499)
Supplement: Supporting data values [file jci-136-193499-s150.xlsx]

## Sheet: Figure 1E
Hounsfield units	WT	Abcc6 KO
	1.40681	92.0226
	0.393999	182.556
	1.39623	147.096
	0.775643	330.997
	0	125.189
	0	495.886

## Sheet: Figure 1G
Von Kossa staining	WT	Abcc6 KO
	0	122
	0	293
	0	239
	0	532
	0	271
	0	405

## Sheet: Figure 1I
CaHA	WT	Abcc6 KO
	6.626	374.421
	6.797	336.04
	5.546	368.687
	6.454	319.951
	9.051	406.127
	0.483	758.384

## Sheet: Figure 1J
Calcium content	WT	Abcc6 KO
	0.296209	18.2948
	1.97286	16.5441
	0.981191	12.4081
	1.05042	24.663
	0.689338	25.703
	0.346334	13.3002

## Sheet: Figure 1K
Phosphate content	WT	Abcc6 KO
	15.4905	232.358
	10.6363	107.63
	38.5112	198.795
	10.2148	297.44
	9.32666	345.91
	32.4105	190.291

## Sheet: Figure 2F
Hounsfield units	Donor Abcc6 KO to Recipient Abcc6 KO	Donor WT to Recipient Abcc6 KO
	314.53	276.136
	156.355	475.905
	386.857	204.486
	322.706	372.583
	333.157	338.059
	303.913	251.991

## Sheet: Figure 2H
Von Kossa	Abcc6 KO donor to Abcc6 KO recipient	WT donor to Abcc6 KO recipient
	212	286
	391	266
	556	376
	362	494
	314	241
	310	173

## Sheet: Figure 2J
CaHA staining	Abcc6 KO donor to Abcc6 KO recipient	WT donor to Abcc6 KO recipient
	166.27	128.301
	464.66	322.905
	537.105	330.158
	314.657	364.342
	358.47	438.269
	321.374	369.945

## Sheet: Figure 2K
Calcium content	Abcc6 KO donor to Abcc6 KO recipient	WT donor to Abcc6 KO recipient
	21.5124	26.0069
	21.7077	20.2694
	27.1969	34.2139
	22.0588	16.9443
	30.3536	26.0133
	26.8183	17.01

## Sheet: Figure 2L
Phosphate content	Abcc6 KO donor to Abcc6 KO recipient	WT donor to Abcc6 KO recipient
	187.759	244.33
	202.522	168.292
	278.568	317.866
	200.928	145.428
	404.584	255.639
	263.198	195.973

[truncated: 69 more sheets: Figure 2R, Figure 2T, Figure2V, Figure2W, Figure2X, Figure 3E, Figure 3G, Figure 3I , Figure 3J, Figure 3K, Figure 3P, Figure3R, Figure3T, Figure 3U, Figure 3V, Figure 4B, Figure 4D, Figure 5B, Figure 6B, Figure 6C …]
